# Supplementary material for: Ionic Organic Solid 1,3-Bis(sulfomethyl)imidazoliumate as an Effective Metal-Free Catalyst for Sustainable Organic Syntheses
Source: Molecules. 2023 Mar 16;28(6):2695. doi: 10.3390/molecules28062695 (PMC10057919; doi:10.3390/molecules28062695)
Supplement: Supplementary file 1 [file molecules-28-02695-s001.zip]

Archive with 1 entries (1 files):
- molecules-2273566-supplementary.pdf
